# Supplementary material for: 1-Acetyl-5,6-dimethoxy­indoline at 123 K
Source: Acta Crystallogr Sect E Struct Rep Online. 2008 Jun 19;64(Pt 7):o1309. doi: 10.1107/S1600536808017376 (PMC2961829; doi:10.1107/S1600536808017376)
Supplement: Supplementary file 1 [file e-64-o1309-sup1.cif]

##############################################################################
###                                                                        ###
###        Electronic paper (Acta Crystallographica Section E)             ###
###                                                                        ###
##############################################################################
#                                                                            #
# This CIF contains the data in a paper accepted for publication in Acta     #
# Crystallographica Section E. It conforms to the requirements of Notes      #
# for Authors for Section E, and has been peer reviewed under the auspices   #
# of the IUCr Commission on Journals.                                        #
#                                                                            #
# Full details of the Crystallographic Information File format               #
# are given in the paper "The Crystallographic Information File (CIF):       #
# a New Standard Archive File for Crystallography" by S. R. Hall, F. H.      #
# Allen and I. D. Brown [Acta Cryst. (1991), A47, 655-685].                  #
#                                                                            #
# The current version of the core CIF dictionary is obtainable from          #
# ftp://ftp.iucr.org/pub/cif_core.dic. The current version number is 2.4.    #
#                                                                            #
# Software is freely available for graphical display of the structure(s) in  #
# this CIF.  For information consult the CIF home page http://www.iucr.org/  #
# cif/home.html                                                              #
#                                                                            #
# This file may be used for bona fide research purposes within the           #
# scientific community so long as proper attribution is given to the journal # 
# article from which it was obtained.                                        #
#                                                                            #
##############################################################################
                                             
data_global
_audit_creation_method     'manual editing of form.cif'
_journal_data_validation_number     ?
_journal_date_recd_electronic     2008-04-04
_journal_date_accepted     2008-06-09
_journal_name_full     'Acta Crystallographica, Section E'
_journal_year     2008
_journal_volume     64
_journal_issue      7
_journal_page_first     o1309
_journal_page_last     o1309
_journal_paper_category     QO
_journal_coeditor_code     WK2084
_publ_contact_author_name     'Xiang-Wei Cheng'
_publ_contact_author_address
;
    Zhejiang Police College  Experience Center
    Zhejiang Police College
    Hangzhou 310053
    People's Republic of China
;
_publ_contact_author_email     zpccxw@126.com
_publ_contact_author_fax     '++86-571-86916956'
_publ_contact_author_phone     '++86-571-86916956'
_publ_section_title
;
1-Acetyl-5,6-dimethoxyindoline at 123 K
;
loop_
    _publ_author_name
    _publ_author_address
    'Xiang-Wei Cheng'
;
    Zhejiang Police College Experience Center
    Zhejiang Police College
    Hangzhou 310053
    People's Republic of China
;
data_I
_audit_creation_method     SHELXL-97
_chemical_name_systematic
;
1-Acetyl-5,6-dimethoxyindoline
;
_chemical_name_common     ?
_chemical_formula_moiety     'C12 H15 N O3'
_chemical_formula_sum     'C12 H15 N O3'
_chemical_formula_iupac     'C12 H15 N O3'
_chemical_formula_weight     221.25
_chemical_melting_point     ?
_symmetry_cell_setting     Orthorhombic
_symmetry_space_group_name_H-M     'P n m a'
_symmetry_space_group_name_Hall     '-P 2ac 2n'
loop_
    _symmetry_equiv_pos_as_xyz
    'x, y, z'
    '-x+1/2, -y, z+1/2'
    'x+1/2, -y+1/2, -z+1/2'
    '-x, y+1/2, -z'
    '-x, -y, -z'
    'x-1/2, y, -z-1/2'
    '-x-1/2, y-1/2, z-1/2'
    'x, -y-1/2, z'
_cell_length_a     18.541(4)
_cell_length_b     6.9572(15)
_cell_length_c     8.5582(17)
_cell_angle_alpha     90.00
_cell_angle_beta     90.00
_cell_angle_gamma     90.00
_cell_volume     1103.9(4)
_cell_formula_units_Z     4
_cell_measurement_reflns_used     1054
_cell_measurement_theta_min     2.2
_cell_measurement_theta_max     25.0
_cell_measurement_temperature     123(2)
_exptl_crystal_description     Block
_exptl_crystal_colour     colourless
_exptl_crystal_size_max     0.29
_exptl_crystal_size_mid     0.26
_exptl_crystal_size_min     0.25
_exptl_crystal_density_diffrn     1.331
_exptl_crystal_density_meas     ?
_exptl_crystal_density_method     'not measured'
_exptl_crystal_F_000     472
_exptl_absorpt_coefficient_mu     0.096
_exptl_absorpt_correction_type     multi-scan
_exptl_absorpt_process_details     '(SADABS; Bruker, 2002)'
_exptl_absorpt_correction_T_min     0.9627
_exptl_absorpt_correction_T_max     0.9764
_exptl_special_details
;
;
_diffrn_ambient_temperature     123(2)
_diffrn_radiation_type     MoK\a
_diffrn_radiation_wavelength     0.71073
_diffrn_radiation_source     'fine-focus sealed tube'
_diffrn_radiation_monochromator     graphite
_diffrn_measurement_device_type     'Bruker SMART CCD area-detector'
_diffrn_measurement_method     \w
_diffrn_detector_area_resol_mean     ?
_diffrn_reflns_number     11013
_diffrn_reflns_av_R_equivalents     0.0275
_diffrn_reflns_av_sigmaI/netI     0.0257
_diffrn_reflns_theta_min     2.20
_diffrn_reflns_theta_max     25.01
_diffrn_reflns_theta_full     25.01
_diffrn_measured_fraction_theta_max     0.995
_diffrn_measured_fraction_theta_full     0.995
_diffrn_reflns_limit_h_min     -20
_diffrn_reflns_limit_h_max     22
_diffrn_reflns_limit_k_min     -8
_diffrn_reflns_limit_k_max     7
_diffrn_reflns_limit_l_min     -10
_diffrn_reflns_limit_l_max     10
_diffrn_standards_number     ?
_diffrn_standards_interval_count     ?
_diffrn_standards_interval_time     ?
_diffrn_standards_decay_%     ?
_refine_special_details
;
 Refinement of F^2^ against ALL reflections.  The weighted R-factor wR and
 goodness of fit S are based on F^2^, conventional R-factors R are based
 on F, with F set to zero for negative F^2^. The threshold expression of
 F^2^ > 2sigma(F^2^) is used only for calculating R-factors(gt) etc. and is
 not relevant to the choice of reflections for refinement.  R-factors based
 on F^2^ are statistically about twice as large as those based on F, and R-
 factors based on ALL data will be even larger.
;
_reflns_number_total     1054
_reflns_number_gt     964
_reflns_threshold_expression     I>2\s(I)
_refine_ls_structure_factor_coef     Fsqd
_refine_ls_matrix_type     full
_refine_ls_R_factor_all     0.0603
_refine_ls_R_factor_gt     0.0572
_refine_ls_wR_factor_gt     0.1450
_refine_ls_wR_factor_ref     0.1481
_refine_ls_goodness_of_fit_ref     1.403
_refine_ls_restrained_S_all     1.583
_refine_ls_number_reflns     1054
_refine_ls_number_parameters     97
_refine_ls_number_restraints     6
_refine_ls_hydrogen_treatment     constr
_refine_ls_weighting_scheme     calc
_refine_ls_weighting_details
            'calc w=1/[\s^2^(Fo^2^)+(0.0677P)^2^+0.2P] where P=(Fo^2^+2Fc^2^)/3'
_atom_sites_solution_hydrogens     geom
_atom_sites_solution_primary     direct
_atom_sites_solution_secondary     difmap
_refine_ls_shift/su_max     0.000
_refine_ls_shift/su_mean     0.000
_refine_diff_density_max     0.407
_refine_diff_density_min     -0.592
_refine_ls_extinction_method     none
_refine_ls_extinction_coef     ?
loop_
    _atom_type_symbol
    _atom_type_description
    _atom_type_scat_dispersion_real
    _atom_type_scat_dispersion_imag
    _atom_type_scat_source
    'C' 'C' 0.0033 0.0016
                         'International Tables Vol C Tables 4.2.6.8 and 6.1.1.4'
    'H' 'H' 0.0000 0.0000
                         'International Tables Vol C Tables 4.2.6.8 and 6.1.1.4'
    'N' 'N' 0.0061 0.0033
                         'International Tables Vol C Tables 4.2.6.8 and 6.1.1.4'
    'O' 'O' 0.0106 0.0060
                         'International Tables Vol C Tables 4.2.6.8 and 6.1.1.4'
_computing_data_collection     'SMART (Bruker, 2002)'
_computing_cell_refinement     'SAINT (Bruker, 2002)'
_computing_data_reduction     'SAINT (Bruker, 2002)'
_computing_structure_solution     'SHELXS97 (Sheldrick, 2008)'
_computing_structure_refinement     'SHELXL97 (Sheldrick, 2008)'
_computing_molecular_graphics     'SHELXTL (Sheldrick, 2008)'
_computing_publication_material     'SHELXTL (Sheldrick, 2008)'
loop_
    _atom_site_type_symbol
    _atom_site_label
    _atom_site_fract_x
    _atom_site_fract_y
    _atom_site_fract_z
    _atom_site_U_iso_or_equiv
    _atom_site_adp_type
    _atom_site_calc_flag
    _atom_site_refinement_flags
    _atom_site_occupancy
    _atom_site_disorder_assembly
    _atom_site_disorder_group
    O O2 0.74869(9) 0.2500 0.6594(2) 0.0501(6) Uani d S 1 . .
    O O1 0.78145(11) 0.2500 0.9506(2) 0.0526(6) Uani d S 1 . .
    O O3 0.95611(11) 0.2500 0.2934(2) 0.0602(7) Uani d S 1 . .
    N N1 1.00964(12) 0.2500 0.5307(3) 0.0412(6) Uani d S 1 . .
    C C3 0.96484(14) 0.2500 0.7812(3) 0.0399(7) Uani d S 1 . .
    C C4 0.94640(14) 0.2500 0.6247(3) 0.0366(6) Uani d S 1 . .
    C C6 0.82118(14) 0.2500 0.6909(3) 0.0369(6) Uani d S 1 . .
    C C11 1.01159(15) 0.2500 0.3721(3) 0.0439(7) Uani d S 1 . .
    C C5 0.87457(14) 0.2500 0.5772(3) 0.0375(6) Uani d S 1 . .
    H H5 0.8626 0.2500 0.4717 0.045 Uiso calc SR 1 . .
    C C1 0.83923(14) 0.2500 0.8506(3) 0.0397(7) Uani d S 1 . .
    C C2 0.91147(14) 0.2500 0.8952(3) 0.0424(7) Uani d S 1 . .
    H H2 0.9239 0.2500 1.0005 0.051 Uiso calc SR 1 . .
    C C12 1.08471(16) 0.2500 0.2962(4) 0.0529(8) Uani d S 1 . .
    H H12A 1.1214 0.2500 0.3754 0.079 Uiso calc SR 1 . .
    H H12B 1.0897 0.3627 0.2324 0.079 Uiso calc PR 0.50 . .
    H H12C 1.0897 0.1373 0.2324 0.079 Uiso calc PR 0.50 . .
    C C9 1.04564(15) 0.2500 0.8003(4) 0.0515(8) Uani d S 1 . .
    H H9A 1.0616 0.1365 0.8563 0.062 Uiso calc PR 0.50 . .
    H H9B 1.0616 0.3635 0.8563 0.062 Uiso calc PR 0.50 . .
    C C8 0.72852(17) 0.2500 0.4986(3) 0.0595(9) Uani d S 1 . .
    H H8A 0.6769 0.2500 0.4902 0.089 Uiso calc SR 1 . .
    H H8B 0.7475 0.1373 0.4487 0.089 Uiso calc PR 0.50 . .
    H H8C 0.7475 0.3627 0.4487 0.089 Uiso calc PR 0.50 . .
    C C10 1.07441(15) 0.2500 0.6328(4) 0.0533(8) Uani d S 1 . .
    H H10A 1.1036 0.3633 0.6137 0.064 Uiso calc PR 0.50 . .
    H H10B 1.1036 0.1367 0.6137 0.064 Uiso calc PR 0.50 . .
    C C7 0.79744(19) 0.2500 1.1138(3) 0.0658(10) Uani d SD 1 . .
    H H7A 0.7533 0.2500 1.1723 0.099 Uiso calc SRD 1 . .
    H H7B 0.8249 0.3627 1.1394 0.099 Uiso calc PRD 0.50 . .
    H H7C 0.8249 0.1373 1.1394 0.099 Uiso calc PRD 0.50 . .
loop_
    _atom_site_aniso_label
    _atom_site_aniso_U_11
    _atom_site_aniso_U_22
    _atom_site_aniso_U_33
    _atom_site_aniso_U_12
    _atom_site_aniso_U_13
    _atom_site_aniso_U_23
    O2 0.0326(11) 0.0844(15) 0.0334(10) 0.000 -0.0007(7) 0.000
    O1 0.0446(12) 0.0827(15) 0.0304(10) 0.000 0.0041(8) 0.000
    O3 0.0465(13) 0.0931(18) 0.0410(12) 0.000 0.0042(9) 0.000
    N1 0.0325(12) 0.0470(14) 0.0440(13) 0.000 0.0020(9) 0.000
    C3 0.0377(15) 0.0415(14) 0.0406(15) 0.000 -0.0061(11) 0.000
    C4 0.0342(14) 0.0362(13) 0.0395(14) 0.000 0.0002(11) 0.000
    C6 0.0317(13) 0.0443(14) 0.0348(13) 0.000 -0.0014(10) 0.000
    C11 0.0416(16) 0.0437(15) 0.0463(14) 0.000 0.0065(13) 0.000
    C5 0.0372(14) 0.0436(14) 0.0317(12) 0.000 -0.0019(11) 0.000
    C1 0.0397(15) 0.0449(15) 0.0345(13) 0.000 0.0013(11) 0.000
    C2 0.0474(16) 0.0484(16) 0.0313(13) 0.000 -0.0074(11) 0.000
    C12 0.0473(18) 0.0518(17) 0.0595(18) 0.000 0.0154(14) 0.000
    C9 0.0392(17) 0.0622(19) 0.0532(18) 0.000 -0.0133(13) 0.000
    C8 0.0360(16) 0.105(3) 0.0374(15) 0.000 -0.0043(12) 0.000
    C10 0.0319(15) 0.0640(19) 0.0639(19) 0.000 -0.0025(13) 0.000
    C7 0.061(2) 0.105(3) 0.0311(14) 0.000 0.0030(14) 0.000
_geom_special_details
;
 All esds (except the esd in the dihedral angle between two l.s. planes)
 are estimated using the full covariance matrix.  The cell esds are taken
 into account individually in the estimation of esds in distances, angles
 and torsion angles; correlations between esds in cell parameters are only
 used when they are defined by crystal symmetry.  An approximate (isotropic)
 treatment of cell esds is used for estimating esds involving l.s. planes.
;
loop_
    _geom_bond_atom_site_label_1
    _geom_bond_atom_site_label_2
    _geom_bond_site_symmetry_2
    _geom_bond_distance
    _geom_bond_publ_flag
    O2 C6 . 1.371(3) ?
    O2 C8 . 1.426(3) ?
    O1 C1 . 1.371(3) ?
    O1 C7 . 1.428(3) ?
    O3 C11 . 1.230(3) ?
    N1 C11 . 1.358(4) ?
    N1 C4 . 1.422(3) ?
    N1 C10 . 1.485(4) ?
    C3 C4 . 1.383(4) ?
    C3 C2 . 1.389(4) ?
    C3 C9 . 1.507(4) ?
    C4 C5 . 1.392(4) ?
    C6 C5 . 1.388(4) ?
    C6 C1 . 1.408(4) ?
    C11 C12 . 1.503(4) ?
    C5 H5 . 0.9300 ?
    C1 C2 . 1.393(4) ?
    C2 H2 . 0.9300 ?
    C12 H12A . 0.9600 ?
    C12 H12B . 0.9600 ?
    C12 H12C . 0.9600 ?
    C9 C10 . 1.530(5) ?
    C9 H9A . 0.9700 ?
    C9 H9B . 0.9700 ?
    C8 H8A . 0.9600 ?
    C8 H8B . 0.9600 ?
    C8 H8C . 0.9600 ?
    C10 H10A . 0.9700 ?
    C10 H10B . 0.9700 ?
    C7 H7A . 0.9600 ?
    C7 H7B . 0.9600 ?
    C7 H7C . 0.9600 ?
loop_
    _geom_angle_atom_site_label_1
    _geom_angle_atom_site_label_2
    _geom_angle_atom_site_label_3
    _geom_angle_site_symmetry_1
    _geom_angle_site_symmetry_3
    _geom_angle
    _geom_angle_publ_flag
    C6 O2 C8 . . 116.6(2) ?
    C1 O1 C7 . . 116.6(2) ?
    C11 N1 C4 . . 126.0(2) ?
    C11 N1 C10 . . 124.5(2) ?
    C4 N1 C10 . . 109.5(2) ?
    C4 C3 C2 . . 120.3(2) ?
    C4 C3 C9 . . 110.5(2) ?
    C2 C3 C9 . . 129.2(2) ?
    C3 C4 C5 . . 121.3(2) ?
    C3 C4 N1 . . 110.1(2) ?
    C5 C4 N1 . . 128.6(2) ?
    O2 C6 C5 . . 124.2(2) ?
    O2 C6 C1 . . 115.1(2) ?
    C5 C6 C1 . . 120.7(2) ?
    O3 C11 N1 . . 121.7(2) ?
    O3 C11 C12 . . 121.2(3) ?
    N1 C11 C12 . . 117.1(3) ?
    C6 C5 C4 . . 118.5(2) ?
    C6 C5 H5 . . 120.7 ?
    C4 C5 H5 . . 120.7 ?
    O1 C1 C2 . . 125.5(2) ?
    O1 C1 C6 . . 114.8(2) ?
    C2 C1 C6 . . 119.6(2) ?
    C3 C2 C1 . . 119.5(2) ?
    C3 C2 H2 . . 120.2 ?
    C1 C2 H2 . . 120.2 ?
    C11 C12 H12A . . 109.5 ?
    C11 C12 H12B . . 109.5 ?
    H12A C12 H12B . . 109.5 ?
    C11 C12 H12C . . 109.5 ?
    H12A C12 H12C . . 109.5 ?
    H12B C12 H12C . . 109.5 ?
    C3 C9 C10 . . 104.2(2) ?
    C3 C9 H9A . . 110.9 ?
    C10 C9 H9A . . 110.9 ?
    C3 C9 H9B . . 110.9 ?
    C10 C9 H9B . . 110.9 ?
    H9A C9 H9B . . 108.9 ?
    O2 C8 H8A . . 109.5 ?
    O2 C8 H8B . . 109.5 ?
    H8A C8 H8B . . 109.5 ?
    O2 C8 H8C . . 109.5 ?
    H8A C8 H8C . . 109.5 ?
    H8B C8 H8C . . 109.5 ?
    N1 C10 C9 . . 105.6(2) ?
    N1 C10 H10A . . 110.6 ?
    C9 C10 H10A . . 110.6 ?
    N1 C10 H10B . . 110.6 ?
    C9 C10 H10B . . 110.6 ?
    H10A C10 H10B . . 108.7 ?
    O1 C7 H7A . . 109.5 ?
    O1 C7 H7B . . 109.5 ?
    H7A C7 H7B . . 109.5 ?
    O1 C7 H7C . . 109.5 ?
    H7A C7 H7C . . 109.5 ?
    H7B C7 H7C . . 109.5 ?
loop_
    _geom_hbond_atom_site_label_D
    _geom_hbond_atom_site_label_H
    _geom_hbond_atom_site_label_A
    _geom_hbond_site_symmetry_A
    _geom_hbond_distance_DH
    _geom_hbond_distance_HA
    _geom_hbond_distance_DA
    _geom_hbond_angle_DHA
    _geom_hbond_publ_flag
    C5 H5 O3 . 0.95 2.30 2.861(2) 117 yes
