# Supplementary material for: 1-Acetyl-5,6-dimethoxy­indoline at 123 K
Source: Acta Crystallogr Sect E Struct Rep Online. 2008 Jun 19;64(Pt 7):o1309. doi: 10.1107/S1600536808017376 (PMC2961829; doi:10.1107/S1600536808017376)
Supplement: Supplementary file 2 [file e-64-o1309-Isup2.hkl]

#
# h,k,l, Fc-squared, Fo-squared, sigma(Fo-squared) and status flag
#
data_I
_shelx_title ' p in P n m a'
_shelx_refln_list_code          4
_shelx_F_calc_maximum      297.50
_exptl_crystal_F_000       472.00
_reflns_d_resolution_high  0.8405
 
loop_
 _symmetry_equiv_pos_as_xyz
 'x, y, z'
 '-x+1/2, -y, z+1/2'
 'x+1/2, -y+1/2, -z+1/2'
 '-x, y+1/2, -z'
 '-x, -y, -z'
 'x-1/2, y, -z-1/2'
 '-x-1/2, y-1/2, z-1/2'
 'x, -y-1/2, z'
 
_cell_length_a    18.5406
_cell_length_b     6.9572
_cell_length_c     8.5582
_cell_angle_alpha  90.000
_cell_angle_beta   90.000
_cell_angle_gamma  90.000
 
_shelx_F_squared_multiplier     1.000
 
loop_
 _refln_index_h
 _refln_index_k
 _refln_index_l
 _refln_F_squared_calc
 _refln_F_squared_meas
 _refln_F_squared_sigma
 _refln_observed_status
   2   0   0     1393.24     1426.42     23.43 o
   4   0   0     5712.34     5873.62    181.89 o
   6   0   0     1818.22     1938.47     25.10 o
   8   0   0      109.03      111.75      2.14 o
  10   0   0      324.91      399.96      7.70 o
  12   0   0       42.41       56.26      1.63 o
  14   0   0       15.71       19.00      1.36 o
  16   0   0        1.10        3.05      1.12 o
  18   0   0        6.02        6.36      1.42 o
  20   0   0        0.14        0.39      0.82 o
  22   0   0       38.29       57.32      4.21 o
   2   1   0     4364.73     4653.98     46.22 o
   4   1   0     3031.52     2809.86     25.79 o
   6   1   0      690.26      685.44      7.37 o
   8   1   0      436.92      477.34      5.86 o
  10   1   0       16.77       16.48      0.52 o
  12   1   0        7.89        9.52      0.52 o
  14   1   0      514.24      506.52      5.64 o
  16   1   0      249.95      239.86      4.10 o
  18   1   0      250.66      279.80      6.92 o
  20   1   0        7.84       11.63      1.93 o
   0   2   0    88507.16    85304.15   6318.86 o
   2   2   0      872.56      916.85      8.73 o
   4   2   0     3370.68     3343.12     33.04 o
   6   2   0      552.31      526.48      5.26 o
   8   2   0       65.34       61.77      1.23 o
  10   2   0      200.98      219.29      2.91 o
  12   2   0       24.65       23.40      0.87 o
  14   2   0        4.34        4.72      0.54 o
  16   2   0        0.42        0.66      0.40 o
  18   2   0        3.72        4.53      0.73 o
  20   2   0        0.00        0.09      0.62 o
   2   3   0     2017.11     1957.51     18.27 o
   4   3   0      361.06      343.65      3.29 o
   6   3   0      152.38      144.68      1.65 o
   8   3   0       74.43       71.37      1.47 o
  10   3   0        7.55        5.49      0.53 o
  12   3   0        5.32        4.31      0.52 o
  14   3   0      274.37      264.79      3.76 o
  16   3   0      182.02      174.30      2.97 o
  18   3   0      136.28      157.90      2.90 o
  20   3   0        5.72        6.27      0.92 o
   0   4   0    14515.25    15337.01    146.57 o
   2   4   0      327.51      366.22      3.66 o
   4   4   0      727.44      699.50      6.24 o
   6   4   0       33.16       27.76      0.82 o
   8   4   0       23.66       25.42      0.97 o
  10   4   0       51.42       51.45      1.40 o
  12   4   0       13.43        9.67      0.76 o
  14   4   0        0.57        0.00      0.41 o
  16   4   0        0.25        0.32      0.49 o
  18   4   0        1.90        2.03      0.62 o
   2   5   0      433.99      401.85      4.06 o
   4   5   0       69.68       74.51      1.65 o
   6   5   0       18.23       15.74      1.19 o
   8   5   0       26.00       24.43      1.04 o
  10   5   0        0.03        0.42      0.38 o
  12   5   0        2.87        1.74      0.57 o
  14   5   0       91.21       91.71      2.38 o
  16   5   0       89.76       91.40      2.47 o
   0   6   0     2787.54     2628.84     26.77 o
   2   6   0      130.88      125.62      2.37 o
   4   6   0       77.04       75.34      1.81 o
   6   6   0        0.85        3.66      0.86 o
   8   6   0        8.60        8.81      0.88 o
  10   6   0        8.13        6.82      0.82 o
  12   6   0        7.96        6.75      0.86 o
  14   6   0        0.53        0.24      0.59 o
   2   7   0       86.04       70.52      1.97 o
   4   7   0       18.56       20.23      1.22 o
   6   7   0        1.83        1.56      0.71 o
   8   7   0       11.89       11.84      1.73 o
  10   7   0        0.55        0.97      0.58 o
   2   8   0       46.84       43.36      4.30 o
   4   8   0        6.33        7.84      1.27 o
   1   0   1     2479.25     2360.51     26.69 o
   2   0   1     1782.08     1701.39     30.39 o
   3   0   1     5109.46     4978.27     48.78 o
   4   0   1      368.97      385.31      4.12 o
   5   0   1      916.91      898.59      8.42 o
   6   0   1      627.95      657.16      6.32 o
   7   0   1     3397.36     3562.31     32.32 o
   8   0   1       14.18        9.44      0.40 o
   9   0   1       56.73       42.89      0.94 o
  10   0   1       44.85       44.93      0.93 o
  11   0   1      337.90      319.62      3.63 o
  12   0   1      111.33      108.28      1.55 o
  13   0   1       63.44       62.26      1.02 o
  14   0   1      282.26      278.17      3.88 o
  15   0   1      311.19      309.33      5.67 o
  16   0   1        3.55        3.94      1.18 o
  17   0   1      101.91       95.01      3.33 o
  18   0   1       21.51       22.28      1.66 o
  19   0   1        5.40        6.06      1.08 o
  20   0   1        0.31        0.20      0.53 o
  21   0   1        0.19        0.89      0.74 o
   0   1   1     6238.71     6005.80    209.27 o
   1   1   1       46.42       50.63      0.50 o
   2   1   1      204.78      220.86      1.68 o
   3   1   1      342.25      296.89      2.11 o
   4   1   1        5.68        7.33      0.19 o
   5   1   1       19.92       19.14      0.32 o
   6   1   1      122.78      107.31      1.16 o
   7   1   1      162.47      152.47      1.46 o
   8   1   1       11.48       17.50      0.39 o
   9   1   1     1043.09     1042.44      6.73 o
  10   1   1      765.11      801.50      5.11 o
  11   1   1      319.55      364.52      2.56 o
  12   1   1       75.98       73.32      1.01 o
  13   1   1       78.94       73.10      0.99 o
  14   1   1      144.84      141.02      1.59 o
  15   1   1     1042.80     1061.60      7.86 o
  16   1   1       26.43       27.13      0.88 o
  17   1   1        6.79        6.52      0.62 o
  18   1   1        0.56        1.23      0.45 o
  19   1   1       17.54       21.18      1.22 o
  20   1   1        2.65        3.68      0.64 o
  21   1   1       20.51       21.14      1.32 o
   1   2   1     1326.50     1307.64      8.64 o
   2   2   1     1174.87     1155.83      8.92 o
   3   2   1     2576.35     2491.45     16.11 o
   4   2   1      196.48      184.81      1.51 o
   5   2   1      250.52      236.31      2.10 o
   6   2   1      214.02      198.73      1.75 o
   7   2   1     1768.01     1829.40     11.06 o
   8   2   1        1.37        1.31      0.31 o
   9   2   1       66.46       61.25      0.80 o
  10   2   1       49.40       55.24      0.75 o
  11   2   1      196.43      175.08      1.80 o
  12   2   1       74.30       67.95      1.07 o
  13   2   1       30.97       34.19      0.76 o
  14   2   1      190.32      190.81      2.04 o
  15   2   1      251.60      248.31      2.59 o
  16   2   1        1.21        1.00      0.32 o
  17   2   1       88.45       87.89      1.49 o
  18   2   1       15.68       14.95      1.00 o
  19   2   1        4.75        4.74      0.61 o
  20   2   1        0.16        0.00      0.39 o
  21   2   1        0.11        0.43      1.07 o
   0   3   1     2162.40     2228.07     22.59 o
   1   3   1       16.44       20.51      0.49 o
   2   3   1      197.86      193.00      1.83 o
   3   3   1       22.14       21.69      0.44 o
   4   3   1        2.09        2.25      0.19 o
   5   3   1       23.96       21.10      0.37 o
   6   3   1       13.57       12.01      0.39 o
   7   3   1       56.65       56.78      0.74 o
   8   3   1        8.33        8.40      0.32 o
   9   3   1      320.05      301.33      2.70 o
  10   3   1      358.76      345.57      3.16 o
  11   3   1       78.89       87.33      1.31 o
  12   3   1       23.76       22.90      0.87 o
  13   3   1       54.57       55.47      1.03 o
  14   3   1      103.46      107.52      1.52 o
  15   3   1      591.62      587.36      4.84 o
  16   3   1       10.84       12.20      0.63 o
  17   3   1        7.05        7.90      0.59 o
  18   3   1        0.65        1.45      0.38 o
  19   3   1        9.74       10.75      0.71 o
  20   3   1        1.78        2.70      0.55 o
   1   4   1      343.00      336.52      2.33 o
   2   4   1      405.99      369.47      2.80 o
   3   4   1      547.82      507.61      3.58 o
   4   4   1       29.70       32.85      0.61 o
   5   4   1       11.07       10.32      0.41 o
   6   4   1       14.46       11.60      0.40 o
   7   4   1      398.34      386.47      3.23 o
   8   4   1        2.53        3.88      0.35 o
   9   4   1       17.92       18.55      0.63 o
  10   4   1       22.60       24.65      0.71 o
  11   4   1       53.64       48.07      1.00 o
  12   4   1       31.10       30.86      0.88 o
  13   4   1        6.25        8.90      0.57 o
  14   4   1       71.38       71.06      1.34 o
  15   4   1      127.24      125.31      1.87 o
  16   4   1        0.01        0.37      0.37 o
  17   4   1       53.35       53.95      1.22 o
  18   4   1        5.75        5.74      0.54 o
  19   4   1        2.42        3.26      0.80 o
   0   5   1      539.03      545.56      5.22 o
   1   5   1        3.04        3.90      0.26 o
   2   5   1       19.96       20.01      0.49 o
   3   5   1        3.88        4.19      0.29 o
   4   5   1        0.01        0.12      0.19 o
   5   5   1        8.69        7.44      0.47 o
   6   5   1        0.38        0.91      0.27 o
   7   5   1       11.44       13.31      0.61 o
   8   5   1       17.75       16.41      0.71 o
   9   5   1       64.52       61.93      1.19 o
  10   5   1      128.09      118.13      1.73 o
  11   5   1       14.64       15.26      0.71 o
  12   5   1        0.59        0.96      0.34 o
  13   5   1       39.55       40.69      1.07 o
  14   5   1       45.84       47.94      1.20 o
  15   5   1      223.10      232.68      2.94 o
  16   5   1        2.23        3.92      0.50 o
  17   5   1        3.43        3.20      0.57 o
   1   6   1       83.98       76.51      2.27 o
   2   6   1      117.03      103.38      1.46 o
   3   6   1       90.14       82.53      1.39 o
   4   6   1        1.46        1.39      0.36 o
   5   6   1        0.03        0.06      0.30 o
   6   6   1        0.00        0.57      0.30 o
   7   6   1       70.50       66.31      1.35 o
   8   6   1        5.86        6.10      0.54 o
   9   6   1        0.00        0.28      0.30 o
  10   6   1        4.42        5.04      0.50 o
  11   6   1        9.65       10.11      0.66 o
  12   6   1       10.74       10.61      0.71 o
  13   6   1        1.19        1.63      0.42 o
  14   6   1       18.42       18.19      0.91 o
  15   6   1       42.71       43.56      1.77 o
   0   7   1      144.97      127.25      3.50 o
   1   7   1        0.36        1.59      0.44 o
   2   7   1        0.03        0.00      0.49 o
   3   7   1        1.31        0.52      0.36 o
   4   7   1        0.59        0.13      0.34 o
   5   7   1        1.11        0.79      0.36 o
   6   7   1        0.07        0.90      0.37 o
   7   7   1        1.37        1.08      0.42 o
   8   7   1       14.95       11.92      0.74 o
   9   7   1        9.57       10.64      0.73 o
  10   7   1       37.74       36.27      1.15 o
  11   7   1        2.71        3.20      0.67 o
   1   8   1       21.29       19.38      3.01 o
   2   8   1       36.34       35.99      2.54 o
   3   8   1       14.73       15.42      1.19 o
   4   8   1        0.04        0.64      0.50 o
   5   8   1        0.52        0.45      0.44 o
   0   0   2      342.01      352.79      5.06 o
   1   0   2      812.28      786.66      9.93 o
   2   0   2     2965.03     2796.80     75.46 o
   3   0   2      737.73      740.35      8.64 o
   4   0   2      184.90      176.80      2.12 o
   5   0   2       90.05       80.71      1.08 o
   6   0   2       25.50       30.42      0.81 o
   7   0   2        0.21        0.18      0.14 o
   8   0   2     1649.47     1782.93     16.53 o
   9   0   2      265.86      283.30      2.91 o
  10   0   2     1122.23     1175.17      9.63 o
  11   0   2        8.31        8.19      0.42 o
  12   0   2        0.15        0.00      0.20 o
  13   0   2        1.39        1.17      0.31 o
  14   0   2      740.47      706.39     12.68 o
  15   0   2      518.78      508.89      6.22 o
  16   0   2        0.01        0.00      0.69 o
  17   0   2      141.36      138.07      4.18 o
  18   0   2       76.79       70.65      2.91 o
  19   0   2        5.25        5.86      1.03 o
  20   0   2       32.75       40.37      2.47 o
  21   0   2       29.56       38.62      4.64 o
   1   1   2      388.87      393.29      3.18 o
   2   1   2       93.28       79.24      0.76 o
   3   1   2      678.09      628.93      4.26 o
   4   1   2       41.94       42.87      0.48 o
   5   1   2       26.43       21.85      0.33 o
   6   1   2      723.88      767.42      5.22 o
   7   1   2       18.05       19.11      0.34 o
   8   1   2     1618.52     1786.04     10.79 o
   9   1   2       21.31       23.28      0.39 o
  10   1   2       40.16       40.21      0.65 o
  11   1   2       27.81       25.32      0.64 o
  12   1   2      110.72      121.39      1.20 o
  13   1   2       78.42       76.12      0.94 o
  14   1   2       39.32       42.95      0.88 o
  15   1   2      354.25      332.74      3.25 o
  16   1   2       69.99       86.12      1.58 o
  17   1   2      104.71       86.57      1.85 o
  18   1   2       14.79       15.85      0.95 o
  19   1   2       19.47       20.90      1.20 o
  20   1   2        1.24        0.90      0.46 o
  21   1   2        9.08       11.29      1.23 o
   0   2   2      171.50      182.27      2.74 o
   1   2   2      327.64      331.76      2.60 o
   2   2   2     1170.37     1164.82      7.77 o
   3   2   2      458.27      438.73      3.17 o
   4   2   2       39.07       35.77      0.52 o
   5   2   2       65.21       71.89      0.69 o
   6   2   2       23.12       20.19      0.33 o
   7   2   2       21.41       20.15      0.42 o
   8   2   2      955.77      999.59      6.36 o
   9   2   2      205.98      205.59      1.74 o
  10   2   2      774.58      800.74      5.30 o
  11   2   2       15.38       14.63      0.43 o
  12   2   2        0.00        0.30      0.32 o
  13   2   2        1.37        1.46      0.27 o
  14   2   2      528.08      518.45      4.41 o
  15   2   2      382.25      362.98      3.26 o
  16   2   2        0.14        1.04      0.33 o
  17   2   2       98.33       99.42      1.71 o
  18   2   2       57.84       52.57      1.45 o
  19   2   2        3.29        3.70      0.91 o
  20   2   2       21.85       25.69      2.80 o
   1   3   2      116.45      119.21      1.29 o
   2   3   2       15.37       13.26      0.32 o
   3   3   2       84.20       83.06      0.83 o
   4   3   2        1.51        1.25      0.15 o
   5   3   2       25.93       26.06      0.43 o
   6   3   2      249.31      245.89      1.99 o
   7   3   2       16.56       14.92      0.41 o
   8   3   2      662.25      668.65      4.56 o
   9   3   2       25.01       22.79      0.55 o
  10   3   2       15.57       16.79      0.57 o
  11   3   2        0.12        0.38      0.25 o
  12   3   2       65.82       69.29      1.19 o
  13   3   2       46.11       54.58      1.09 o
  14   3   2       23.39       24.79      0.96 o
  15   3   2      225.78      220.05      2.53 o
  16   3   2       33.64       41.29      1.04 o
  17   3   2       79.51       73.55      1.51 o
  18   3   2        8.87        7.86      0.65 o
  19   3   2       11.86       12.31      0.76 o
  20   3   2        0.25        0.81      0.54 o
   0   4   2       50.45       50.92      1.06 o
   1   4   2       50.75       48.91      0.67 o
   2   4   2      163.60      162.50      1.46 o
   3   4   2       86.24       82.22      0.93 o
   4   4   2        2.64        1.85      0.19 o
   5   4   2       23.06       27.44      0.54 o
   6   4   2        6.87        5.15      0.29 o
   7   4   2        9.45        9.73      0.38 o
   8   4   2      306.01      305.58      3.12 o
   9   4   2       76.69       74.88      1.25 o
  10   4   2      257.41      258.10      2.72 o
  11   4   2       15.90       14.19      0.65 o
  12   4   2        0.03        0.08      0.30 o
  13   4   2        0.01        0.26      0.33 o
  14   4   2      210.09      208.36      2.75 o
  15   4   2      173.08      172.05      2.37 o
  16   4   2        1.54        2.03      0.43 o
  17   4   2       38.47       43.04      1.16 o
  18   4   2       24.51       26.81      1.12 o
   1   5   2       21.56       21.37      0.54 o
   2   5   2        3.40        3.59      0.28 o
   3   5   2       15.96       16.24      0.62 o
   4   5   2        2.75        2.28      0.26 o
   5   5   2        7.14        9.28      0.43 o
   6   5   2       66.19       59.41      1.02 o
   7   5   2        6.60        6.33      0.47 o
   8   5   2      178.85      171.23      2.13 o
   9   5   2       10.78       10.28      0.62 o
  10   5   2        3.86        5.77      0.50 o
  11   5   2        3.25        3.47      0.51 o
  12   5   2       26.35       28.82      0.93 o
  13   5   2       23.56       26.50      0.93 o
  14   5   2       10.27       11.38      0.69 o
  15   5   2       82.79       87.28      1.90 o
  16   5   2        9.06       11.23      0.72 o
  17   5   2       43.05       40.81      1.45 o
   0   6   2       17.29       16.47      0.82 o
   1   6   2        7.58        7.27      0.43 o
   2   6   2       20.48       22.21      0.72 o
   3   6   2        3.95        3.97      0.38 o
   4   6   2        0.80        1.01      0.29 o
   5   6   2        7.11        7.17      0.52 o
   6   6   2        0.55        0.68      0.31 o
   7   6   2        0.36        0.97      0.32 o
   8   6   2       88.96       86.93      1.59 o
   9   6   2       17.79       19.16      0.83 o
  10   6   2       54.44       52.93      1.20 o
  11   6   2        6.62        6.98      0.57 o
  12   6   2        0.00        0.44      0.35 o
  13   6   2        1.85        2.01      0.44 o
  14   6   2       55.99       58.18      1.54 o
   1   7   2        3.75        3.15      0.48 o
   2   7   2        0.70        1.57      0.43 o
   3   7   2        4.57        4.04      0.48 o
   4   7   2        2.78        2.83      0.46 o
   5   7   2        1.85        1.37      0.40 o
   6   7   2       17.47       16.00      0.84 o
   7   7   2        2.28        2.25      0.46 o
   8   7   2       42.55       40.33      1.27 o
   9   7   2        3.31        4.08      0.60 o
  10   7   2        0.77        1.94      0.50 o
   0   8   2        5.32        3.87      1.68 o
   1   8   2        1.17        1.89      0.85 o
   2   8   2        1.79        0.70      0.71 o
   3   8   2        0.01        0.57      0.51 o
   1   0   3      192.01      180.45      2.01 o
   2   0   3      271.57      274.69      3.10 o
   3   0   3       25.87       30.85      0.59 o
   4   0   3      154.15      153.51      2.60 o
   5   0   3       10.76       15.13      1.25 o
   6   0   3       13.95       11.87      0.37 o
   7   0   3     1305.81     1424.91     11.37 o
   8   0   3        5.78        3.67      0.25 o
   9   0   3       26.96       20.92      0.68 o
  10   0   3      310.82      345.11      4.06 o
  11   0   3       24.25       22.86      1.00 o
  12   0   3      180.43      178.91      3.27 o
  13   0   3       24.01       23.51      0.87 o
  14   0   3       38.10       34.66      1.06 o
  15   0   3        0.91        2.61      0.47 o
  16   0   3       96.02       88.04      2.79 o
  17   0   3       39.71       35.29      1.94 o
  18   0   3       14.62       12.57      1.34 o
  19   0   3       24.33       23.75      1.79 o
  20   0   3        5.15        4.68      1.59 o
   0   1   3     2775.70     2781.62     27.52 o
   1   1   3        0.06        0.10      0.09 o
   2   1   3      223.21      240.75      2.03 o
   3   1   3      235.78      228.19      1.77 o
   4   1   3      350.50      403.90      2.91 o
   5   1   3     1287.00     1360.72      8.26 o
   6   1   3     1253.87     1268.26      7.99 o
   7   1   3      228.29      233.87      1.58 o
   8   1   3        6.92        9.02      0.25 o
   9   1   3      416.52      401.02      2.56 o
  10   1   3        1.55        0.29      0.14 o
  11   1   3        2.91        1.22      0.19 o
  12   1   3       14.85       14.55      0.41 o
  13   1   3        2.86        4.61      0.30 o
  14   1   3      116.87      111.52      1.47 o
  15   1   3      467.44      428.12      4.85 o
  16   1   3        0.14        0.93      0.39 o
  17   1   3        0.05        0.98      0.38 o
  18   1   3        8.92        7.94      0.82 o
  19   1   3       12.88       13.68      1.24 o
  20   1   3        5.00        7.47      1.00 o
   1   2   3      118.13      123.74      1.15 o
   2   2   3      320.03      323.31      2.36 o
   3   2   3       13.05       14.97      0.33 o
   4   2   3      118.98      120.15      1.09 o
   5   2   3        0.04        0.59      0.11 o
   6   2   3        2.95        3.63      0.25 o
   7   2   3      888.98      961.13      5.31 o
   8   2   3        0.21        0.20      0.15 o
   9   2   3        0.97        0.96      0.17 o
  10   2   3      189.04      198.39      1.67 o
  11   2   3       11.61       14.51      0.43 o
  12   2   3      112.74      108.03      1.30 o
  13   2   3       20.37       21.11      0.68 o
  14   2   3       30.12       27.19      0.77 o
  15   2   3        0.05        0.21      0.30 o
  16   2   3       71.74       66.23      1.37 o
  17   2   3       33.33       32.08      1.10 o
  18   2   3       10.92        8.70      0.78 o
  19   2   3       19.97       20.25      1.12 o
  20   2   3        5.04        6.79      0.88 o
   0   3   3      953.54      977.50      7.70 o
   1   3   3       32.29       35.34      0.48 o
   2   3   3       14.27       13.59      0.33 o
   3   3   3      147.96      160.21      1.26 o
   4   3   3       82.58       94.91      0.89 o
   5   3   3      366.32      364.27      2.39 o
   6   3   3      450.97      453.30      3.10 o
   7   3   3       63.97       64.17      0.79 o
   8   3   3        5.42        6.84      0.31 o
   9   3   3      174.28      164.02      1.47 o
  10   3   3        2.56        3.81      0.30 o
  11   3   3        0.15        0.51      0.28 o
  12   3   3       13.41       13.55      0.62 o
  13   3   3        0.39        0.39      0.30 o
  14   3   3       75.27       68.78      1.27 o
  15   3   3      278.95      268.93      3.03 o
  16   3   3        0.17        0.73      0.35 o
  17   3   3        0.00        0.21      0.34 o
  18   3   3        4.00        3.16      0.49 o
  19   3   3        5.01        5.71      0.63 o
   1   4   3       27.75       29.94      0.65 o
   2   4   3      143.21      142.98      1.20 o
   3   4   3        2.75        2.54      0.22 o
   4   4   3       39.60       43.14      0.69 o
   5   4   3        0.12        0.48      0.19 o
   6   4   3        0.44        1.42      0.22 o
   7   4   3      301.89      305.64      2.36 o
   8   4   3        0.60        0.63      0.23 o
   9   4   3        1.33        1.47      0.32 o
  10   4   3       58.53       55.71      1.11 o
  11   4   3        0.36        0.03      0.28 o
  12   4   3       41.39       36.00      0.94 o
  13   4   3        8.81        9.77      0.62 o
  14   4   3       15.90       17.12      0.78 o
  15   4   3        2.12        1.82      0.42 o
  16   4   3       28.09       27.38      0.93 o
  17   4   3       18.35       17.60      0.81 o
  18   4   3        4.24        4.50      0.56 o
   0   5   3      214.04      214.78      3.33 o
   1   5   3        4.60        6.08      0.36 o
   2   5   3        2.19        2.26      0.25 o
   3   5   3       44.82       46.79      0.78 o
   4   5   3       46.12       44.60      0.82 o
   5   5   3       63.52       61.33      0.90 o
   6   5   3      128.72      123.40      1.47 o
   7   5   3       21.60       22.27      0.76 o
   8   5   3        1.79        1.50      0.35 o
   9   5   3       35.41       35.77      0.94 o
  10   5   3        0.06        0.41      0.36 o
  11   5   3        0.52        0.59      0.31 o
  12   5   3        6.13        7.04      0.55 o
  13   5   3        1.42        1.32      0.38 o
  14   5   3       33.28       33.36      1.33 o
  15   5   3      104.67      107.48      1.89 o
  16   5   3        0.70        0.61      0.45 o
   1   6   3        3.26        3.82      0.40 o
   2   6   3       28.94       28.78      0.68 o
   3   6   3        0.62        1.16      0.27 o
   4   6   3        7.08        8.49      0.50 o
   5   6   3        0.28        0.57      0.30 o
   6   6   3        2.05        2.72      0.43 o
   7   6   3       65.62       65.17      1.40 o
   8   6   3        0.31        0.87      0.37 o
   9   6   3        0.14        1.04      0.40 o
  10   6   3       13.20       14.30      0.88 o
  11   6   3        0.83        1.15      0.52 o
  12   6   3       12.72       12.35      0.80 o
  13   6   3        1.35        1.60      0.55 o
   0   7   3       44.25       44.65      2.11 o
   1   7   3        0.02        0.93      0.37 o
   2   7   3        0.89        0.87      0.39 o
   3   7   3        9.70       11.83      0.77 o
   4   7   3       23.84       22.46      0.92 o
   5   7   3        9.89       11.85      0.74 o
   6   7   3       34.35       30.26      1.09 o
   7   7   3        7.50        8.13      0.67 o
   8   7   3        0.29        1.01      0.50 o
   9   7   3        3.62        4.35      0.69 o
   0   0   4      871.56      937.08      9.50 o
   1   0   4     1230.85     1311.45      9.23 o
   2   0   4       30.95       36.24      0.66 o
   3   0   4      882.63      995.07      8.06 o
   4   0   4      369.10      401.79      3.76 o
   5   0   4      430.20      451.02      8.20 o
   6   0   4       92.44      117.06      1.67 o
   7   0   4      339.28      358.86      3.58 o
   8   0   4       16.85       15.82      0.41 o
   9   0   4      104.75       85.86      1.11 o
  10   0   4        0.32        1.86      0.22 o
  11   0   4       42.72       42.50      0.94 o
  12   0   4      196.31      186.53      2.67 o
  13   0   4      206.34      196.96      3.63 o
  14   0   4        1.68        1.19      0.51 o
  15   0   4       18.05       12.73      0.89 o
  16   0   4       65.18       67.11      1.83 o
  17   0   4       17.75       13.80      1.53 o
  18   0   4       20.53       24.23      2.92 o
  19   0   4        0.26        0.82      1.07 o
   1   1   4     1836.31     1857.39      9.93 o
   2   1   4      282.96      331.44      2.00 o
   3   1   4     1017.64     1052.21      5.64 o
   4   1   4      289.13      295.91      2.02 o
   5   1   4       52.79       55.29      0.56 o
   6   1   4        0.23        0.29      0.10 o
   7   1   4      230.08      249.57      1.70 o
   8   1   4       62.90       65.87      0.71 o
   9   1   4       77.88       64.36      0.82 o
  10   1   4       17.98       19.85      0.50 o
  11   1   4      134.80      131.85      1.32 o
  12   1   4       32.53       29.86      0.61 o
  13   1   4       77.99       88.79      1.22 o
  14   1   4        1.56        2.51      0.33 o
  15   1   4        1.16        1.24      0.36 o
  16   1   4        9.76        8.34      0.79 o
  17   1   4        1.30        1.90      0.44 o
  18   1   4        2.07        2.20      0.54 o
  19   1   4        4.53        4.47      0.98 o
   0   2   4      364.37      406.51      3.45 o
   1   2   4      549.68      553.69      3.20 o
   2   2   4       26.47       27.09      0.43 o
   3   2   4      529.46      550.57      3.30 o
   4   2   4      178.80      193.33      1.42 o
   5   2   4      238.75      233.11      1.70 o
   6   2   4       55.30       68.27      0.72 o
   7   2   4      161.13      162.35      1.40 o
   8   2   4        6.52        5.86      0.31 o
   9   2   4       89.43       87.30      1.05 o
  10   2   4        1.01        2.00      0.24 o
  11   2   4       26.75       25.62      0.56 o
  12   2   4      140.71      136.26      1.40 o
  13   2   4      146.34      142.67      1.79 o
  14   2   4        2.57        3.61      0.40 o
  15   2   4       15.57       13.84      0.66 o
  16   2   4       44.83       49.28      1.26 o
  17   2   4       13.11        9.75      0.77 o
  18   2   4       13.50       13.91      0.90 o
  19   2   4        0.15        0.00      0.44 o
   1   3   4      665.12      679.37      4.51 o
   2   3   4      181.88      174.31      1.40 o
   3   3   4      411.06      418.56      2.70 o
   4   3   4       33.71       34.40      0.52 o
   5   3   4       10.89       10.45      0.35 o
   6   3   4        2.18        1.89      0.22 o
   7   3   4      127.48      132.55      1.29 o
   8   3   4       36.89       38.56      0.64 o
   9   3   4       31.77       28.94      0.57 o
  10   3   4       13.13       13.66      0.48 o
  11   3   4       76.10       78.60      1.29 o
  12   3   4       25.13       25.48      0.80 o
  13   3   4       34.15       38.02      0.95 o
  14   3   4        0.06        0.00      0.29 o
  15   3   4        0.26        0.38      0.31 o
  16   3   4        7.96        6.82      0.54 o
  17   3   4        1.32        1.64      0.42 o
  18   3   4        1.94        3.01      0.56 o
   0   4   4       98.40      109.97      1.57 o
   1   4   4      106.59       90.61      1.08 o
   2   4   4        5.64        4.03      0.27 o
   3   4   4      122.74      110.56      1.39 o
   4   4   4       48.25       54.35      0.87 o
   5   4   4       70.88       67.11      0.98 o
   6   4   4       16.06       19.11      0.52 o
   7   4   4       26.75       25.14      0.55 o
   8   4   4        2.97        3.11      0.28 o
   9   4   4       55.89       62.51      1.07 o
  10   4   4        1.69        1.56      0.36 o
  11   4   4        8.95       10.47      0.61 o
  12   4   4       57.60       58.49      1.21 o
  13   4   4       65.60       64.12      1.30 o
  14   4   4        3.19        1.71      0.42 o
  15   4   4        7.68        9.54      0.63 o
  16   4   4       16.89       19.38      0.90 o
  17   4   4        5.63        4.73      0.53 o
   1   5   4      180.33      179.44      1.74 o
   2   5   4       67.98       59.53      0.95 o
   3   5   4       98.69       97.77      1.40 o
   4   5   4        1.99        3.13      0.30 o
   5   5   4        3.67        3.72      0.31 o
   6   5   4        1.80        2.08      0.28 o
   7   5   4       40.86       42.20      0.90 o
   8   5   4        8.90        8.65      0.63 o
   9   5   4        3.26        5.43      0.59 o
  10   5   4        8.97        9.03      0.67 o
  11   5   4       30.71       30.86      1.04 o
  12   5   4       13.55       14.63      0.82 o
  13   5   4        7.86        7.26      0.66 o
  14   5   4        0.10        0.25      0.38 o
  15   5   4        0.00        0.00      0.41 o
   0   6   4       49.92       46.91      1.37 o
   1   6   4       19.85       18.62      0.64 o
   2   6   4        0.01        0.22      0.25 o
   3   6   4       14.56       13.68      0.55 o
   4   6   4       16.50       16.63      0.59 o
   5   6   4       18.45       19.90      0.75 o
   6   6   4        4.48        5.50      0.54 o
   7   6   4        2.37        3.01      0.47 o
   8   6   4        2.33        3.51      0.51 o
   9   6   4       25.81       29.85      1.24 o
  10   6   4        1.26        1.36      0.44 o
  11   6   4        2.35        2.76      0.51 o
  12   6   4       15.76       17.88      1.39 o
   1   7   4       43.83       43.29      1.00 o
   2   7   4       19.20       17.69      0.84 o
   3   7   4       19.33       21.28      0.95 o
   4   7   4        0.01        0.96      0.46 o
   5   7   4        1.20        1.63      0.43 o
   6   7   4        0.74        1.19      0.43 o
   7   7   4       10.67       11.90      0.95 o
   1   0   5        5.18        2.43      0.21 o
   2   0   5       18.45       15.20      0.40 o
   3   0   5       91.27       86.49      1.05 o
   4   0   5       39.49       42.81      0.71 o
   5   0   5        6.44        5.38      0.28 o
   6   0   5       45.00       54.28      0.83 o
   7   0   5       18.77       15.77      0.66 o
   8   0   5      549.25      545.96      6.17 o
   9   0   5        7.79        8.21      0.39 o
  10   0   5       88.35       74.37      1.49 o
  11   0   5      482.80      448.38      5.71 o
  12   0   5       35.48       28.23      1.14 o
  13   0   5        0.13        0.38      0.43 o
  14   0   5       21.06       12.84      0.98 o
  15   0   5        0.22        1.19      0.49 o
  16   0   5        4.40        8.90      0.86 o
  17   0   5       34.51       35.89      2.15 o
  18   0   5        0.00        0.00      0.64 o
   0   1   5        0.61        0.00      0.13 o
   1   1   5      626.40      618.42      3.33 o
   2   1   5       60.60       61.26      0.60 o
   3   1   5       83.28       93.03      0.76 o
   4   1   5      127.54      147.00      1.09 o
   5   1   5      216.47      191.59      1.53 o
   6   1   5      360.28      375.90      2.26 o
   7   1   5       75.20       80.22      0.77 o
   8   1   5      156.80      153.01      1.36 o
   9   1   5       24.04       24.41      0.52 o
  10   1   5      676.58      652.83      4.63 o
  11   1   5        6.58        4.20      0.32 o
  12   1   5      251.92      248.31      2.36 o
  13   1   5       16.77       13.30      0.61 o
  14   1   5       90.19       78.05      1.39 o
  15   1   5        5.22        7.43      0.64 o
  16   1   5       19.70       19.25      1.26 o
  17   1   5       11.47       10.41      0.89 o
  18   1   5       15.35       16.62      1.21 o
  19   1   5        3.15        5.23      1.27 o
   1   2   5        1.67        0.92      0.14 o
   2   2   5        1.54        0.61      0.13 o
   3   2   5       74.67       70.48      0.80 o
   4   2   5       25.16       25.79      0.42 o
   5   2   5        1.56        0.78      0.18 o
   6   2   5       16.55       16.13      0.38 o
   7   2   5       13.83       17.20      0.45 o
   8   2   5      378.52      386.82      2.80 o
   9   2   5        1.91        2.72      0.29 o
  10   2   5       73.65       69.95      0.93 o
  11   2   5      392.54      380.14      2.86 o
  12   2   5       23.25       20.86      0.56 o
  13   2   5        1.07        0.74      0.25 o
  14   2   5       17.97       15.85      0.69 o
  15   2   5        0.01        0.58      0.36 o
  16   2   5        3.76        5.20      0.63 o
  17   2   5       25.61       29.32      1.19 o
  18   2   5        0.02        0.59      0.49 o
   0   3   5        1.48        2.62      0.29 o
   1   3   5      222.65      216.89      1.77 o
   2   3   5       44.86       46.88      0.67 o
   3   3   5       49.08       53.43      0.69 o
   4   3   5       89.66       99.78      1.04 o
   5   3   5       81.00       71.11      0.93 o
   6   3   5      121.78      115.64      1.25 o
   7   3   5       36.21       35.06      0.67 o
   8   3   5      116.93      122.38      1.29 o
   9   3   5       19.68       19.83      0.61 o
  10   3   5      333.20      325.53      2.65 o
  11   3   5        6.07        4.35      0.35 o
  12   3   5      128.84      128.79      1.86 o
  13   3   5       14.22       13.10      0.72 o
  14   3   5       44.23       44.23      1.18 o
  15   3   5        1.72        1.62      0.42 o
  16   3   5        7.10        8.78      0.73 o
  17   3   5        4.66        3.48      0.58 o
   1   4   5        0.19        0.55      0.17 o
   2   4   5        0.55        0.93      0.19 o
   3   4   5       46.59       45.44      0.76 o
   4   4   5        4.78        4.14      0.31 o
   5   4   5        0.05        0.09      0.20 o
   6   4   5        0.60        0.28      0.21 o
   7   4   5        6.96        8.76      0.44 o
   8   4   5      144.10      146.83      1.57 o
   9   4   5        0.09        0.31      0.27 o
  10   4   5       35.63       37.65      1.33 o
  11   4   5      218.05      216.63      3.06 o
  12   4   5        7.64        9.27      0.66 o
  13   4   5        4.62        5.27      0.57 o
  14   4   5       11.63       11.68      0.74 o
  15   4   5        0.22        0.80      0.38 o
   0   5   5        0.30        0.52      0.31 o
   1   5   5       42.75       43.97      0.83 o
   2   5   5       20.20       20.76      0.58 o
   3   5   5       19.37       18.74      0.60 o
   4   5   5       36.99       34.42      0.71 o
   5   5   5        9.29        8.91      0.50 o
   6   5   5       36.38       35.40      0.76 o
   7   5   5        8.79        8.51      0.47 o
   8   5   5       63.85       67.58      1.78 o
   9   5   5       13.82       15.18      0.85 o
  10   5   5      108.94      114.15      2.37 o
  11   5   5        3.18        3.61      0.55 o
  12   5   5       39.65       37.16      1.23 o
  13   5   5       11.03        9.96      0.74 o
   1   6   5        1.96        1.65      0.32 o
   2   6   5        0.42        0.39      0.33 o
   3   6   5       21.89       20.53      0.77 o
   4   6   5        0.04        0.00      0.26 o
   5   6   5        0.21        0.21      0.26 o
   6   6   5        0.29        0.92      0.36 o
   7   6   5        2.74        2.84      0.51 o
   8   6   5       38.11       37.16      1.52 o
   9   6   5        0.50        1.75      0.48 o
  10   6   5       10.54       12.15      1.27 o
   0   7   5        0.00        0.36      0.44 o
   1   7   5        5.58        6.57      0.59 o
   2   7   5        7.04        9.25      0.64 o
   3   7   5        5.70        6.35      0.62 o
   4   7   5       11.38       10.71      1.02 o
   0   0   6      254.18      303.72      3.75 o
   1   0   6       89.93      108.03      1.26 o
   2   0   6      135.53      140.80      1.50 o
   3   0   6      216.41      226.29      2.12 o
   4   0   6      276.81      272.44      2.58 o
   5   0   6      613.15      609.78      5.25 o
   6   0   6        0.23        0.64      0.23 o
   7   0   6      191.89      177.41      1.94 o
   8   0   6        9.63        9.60      0.53 o
   9   0   6      339.43      310.41      8.48 o
  10   0   6      117.17      126.08      2.83 o
  11   0   6      247.50      221.41      3.58 o
  12   0   6      217.33      206.69      3.48 o
  13   0   6       55.40       51.09      1.63 o
  14   0   6       29.22       23.41      1.78 o
  15   0   6        0.17        0.58      0.50 o
  16   0   6        4.96        6.63      1.12 o
  17   0   6        5.16        4.98      0.85 o
   1   1   6      204.86      200.40      1.45 o
   2   1   6       92.34       81.48      0.80 o
   3   1   6       16.61       14.47      0.34 o
   4   1   6       53.26       49.31      0.59 o
   5   1   6        1.64        1.47      0.17 o
   6   1   6       24.00       25.41      0.53 o
   7   1   6     1002.06      975.40      5.45 o
   8   1   6      170.18      170.29      1.60 o
   9   1   6       99.33      100.80      1.17 o
  10   1   6      222.87      216.24      1.94 o
  11   1   6      531.73      504.98      4.32 o
  12   1   6        5.10        3.36      0.44 o
  13   1   6       98.81       84.87      1.61 o
  14   1   6        1.64        0.92      0.34 o
  15   1   6        0.95        1.66      0.41 o
  16   1   6        2.11        2.08      0.59 o
  17   1   6       32.11       34.87      1.57 o
   0   2   6      150.16      164.11      1.85 o
   1   2   6       37.81       37.55      0.55 o
   2   2   6       96.51      100.42      0.95 o
   3   2   6      126.82      121.70      1.08 o
   4   2   6      190.71      187.96      1.68 o
   5   2   6      405.51      410.55      2.73 o
   6   2   6        1.14        1.87      0.26 o
   7   2   6      124.60      122.75      1.45 o
   8   2   6        6.50        6.70      0.38 o
   9   2   6      256.74      252.15      2.19 o
  10   2   6       77.86       85.76      1.09 o
  11   2   6      205.74      195.71      1.83 o
  12   2   6      164.70      166.21      1.73 o
  13   2   6       38.64       41.43      0.93 o
  14   2   6       21.47       18.58      1.07 o
  15   2   6        0.08        0.58      0.41 o
  16   2   6        3.14        3.81      0.67 o
  17   2   6        4.02        4.08      0.78 o
   1   3   6       81.59       80.00      0.89 o
   2   3   6       46.58       43.93      0.65 o
   3   3   6       21.07       23.96      0.59 o
   4   3   6       35.21       35.11      0.71 o
   5   3   6        4.00        4.96      0.34 o
   6   3   6        6.29        8.34      0.42 o
   7   3   6      559.21      563.75      4.06 o
   8   3   6       89.76       91.24      1.18 o
   9   3   6       75.05       74.15      1.07 o
  10   3   6      131.35      130.84      1.55 o
  11   3   6      332.35      339.73      2.85 o
  12   3   6        0.91        0.88      0.36 o
  13   3   6       56.38       54.90      1.20 o
  14   3   6        0.54        0.80      0.38 o
  15   3   6        0.34        0.73      0.38 o
   0   4   6       39.28       37.49      0.90 o
   1   4   6        1.93        1.22      0.23 o
   2   4   6       36.01       38.34      0.73 o
   3   4   6       38.73       35.09      0.70 o
   4   4   6       68.77       70.90      1.02 o
   5   4   6      156.67      161.90      1.68 o
   6   4   6        4.94        4.96      0.38 o
   7   4   6       51.03       52.74      0.90 o
   8   4   6        0.53        1.39      0.35 o
   9   4   6      128.02      130.16      1.53 o
  10   4   6       26.27       30.84      0.80 o
  11   4   6      102.11      107.95      2.20 o
  12   4   6       76.13       79.05      1.52 o
  13   4   6       15.93       18.70      0.91 o
  14   4   6        8.17        8.77      0.71 o
   1   5   6       18.51       19.11      0.63 o
   2   5   6       14.40       16.48      0.60 o
   3   5   6       12.01       14.66      0.55 o
   4   5   6       22.81       23.04      0.65 o
   5   5   6        7.51        9.07      0.49 o
   6   5   6        0.36        1.94      0.32 o
   7   5   6      192.80      204.59      2.12 o
   8   5   6       28.26       30.75      0.87 o
   9   5   6       35.13       36.19      1.22 o
  10   5   6       50.15       55.51      1.52 o
  11   5   6      131.19      135.68      2.35 o
   0   6   6        6.25        6.92      0.71 o
   1   6   6        0.56        0.55      0.37 o
   2   6   6        8.44       10.88      0.57 o
   3   6   6        7.54        8.35      0.51 o
   4   6   6       16.01       16.83      0.62 o
   5   6   6       50.40       53.73      1.00 o
   6   6   6        6.16        6.94      0.50 o
   7   6   6       18.61       20.81      1.24 o
   1   0   7        0.47        0.11      0.19 o
   2   0   7        1.77        1.59      0.27 o
   3   0   7      315.39      319.77      3.04 o
   4   0   7      518.73      489.00      4.27 o
   5   0   7        9.44       10.45      0.53 o
   6   0   7        3.94        4.46      0.37 o
   7   0   7        5.73        5.41      0.46 o
   8   0   7      133.72      131.85      1.69 o
   9   0   7        2.75        4.05      0.63 o
  10   0   7       27.03       23.91      1.21 o
  11   0   7        0.07        0.34      0.45 o
  12   0   7        4.54        5.43      0.74 o
  13   0   7        0.38        0.22      0.45 o
  14   0   7        1.73        3.73      0.67 o
  15   0   7        9.46       10.32      1.18 o
  16   0   7        0.75        0.94      0.53 o
   0   1   7      172.51      153.77      1.80 o
   1   1   7        5.66        3.78      0.24 o
   2   1   7      243.48      227.56      1.68 o
   3   1   7      257.44      245.44      1.78 o
   4   1   7      352.98      344.02      2.36 o
   5   1   7      221.49      201.15      1.60 o
   6   1   7      167.99      170.99      1.43 o
   7   1   7      177.85      157.65      1.61 o
   8   1   7       22.95       22.68      0.59 o
   9   1   7        0.81        0.41      0.23 o
  10   1   7       16.98       17.68      0.62 o
  11   1   7        3.70        3.51      0.39 o
  12   1   7        0.82        0.71      0.34 o
  13   1   7        2.92        2.67      0.43 o
  14   1   7        0.26        0.77      0.35 o
  15   1   7        4.58        6.44      0.59 o
   1   2   7        2.78        1.47      0.20 o
   2   2   7        0.10        0.30      0.19 o
   3   2   7      257.56      253.81      1.88 o
   4   2   7      393.04      375.68      2.52 o
   5   2   7        9.01       10.78      0.42 o
   6   2   7        2.35        3.02      0.30 o
   7   2   7        7.22        6.47      0.38 o
   8   2   7       88.30       89.45      1.15 o
   9   2   7        0.93        1.66      0.27 o
  10   2   7       23.87       23.24      0.64 o
  11   2   7        0.01        0.73      0.28 o
  12   2   7        3.88        4.33      0.39 o
  13   2   7        0.44        0.10      0.36 o
  14   2   7        1.43        1.90      0.50 o
  15   2   7        6.88        8.09      0.90 o
   0   3   7       94.73       92.41      1.44 o
   1   3   7        0.98        1.41      0.22 o
   2   3   7      116.97      118.49      1.18 o
   3   3   7      122.35      121.66      1.29 o
   4   3   7      184.06      188.86      2.15 o
   5   3   7      131.03      129.96      1.45 o
   6   3   7      107.76      109.81      1.32 o
   7   3   7       83.73       84.11      1.14 o
   8   3   7       16.09       19.18      0.66 o
   9   3   7        0.27        0.48      0.27 o
  10   3   7       10.47       11.12      0.56 o
  11   3   7        1.24        1.79      0.32 o
  12   3   7        1.20        1.12      0.30 o
  13   3   7        1.30        2.25      0.44 o
   1   4   7        5.51        5.11      0.38 o
   2   4   7        0.42        0.69      0.26 o
   3   4   7      150.26      146.11      1.60 o
   4   4   7      179.05      180.60      1.84 o
   5   4   7        7.27        9.02      0.47 o
   6   4   7        0.13        0.64      0.30 o
   7   4   7        6.76        6.27      0.42 o
   8   4   7       30.28       34.55      0.83 o
   9   4   7        0.04        0.53      0.27 o
  10   4   7       15.41       16.24      0.61 o
  11   4   7        0.64        0.00      0.54 o
   0   5   7       23.34       27.66      1.08 o
   1   5   7        0.32        1.24      0.31 o
   2   5   7       30.82       32.35      0.77 o
   3   5   7       23.85       25.70      0.99 o
   4   5   7       61.04       63.66      1.14 o
   5   5   7       58.84       64.32      1.14 o
   6   5   7       56.29       60.03      1.13 o
   7   5   7       19.25       21.98      0.75 o
   8   5   7        6.70        8.26      0.54 o
   1   6   7        3.76        2.93      0.47 o
   0   0   8        0.97        0.37      0.55 o
   1   0   8       16.13       12.49      0.57 o
   2   0   8       17.04       14.97      0.76 o
   3   0   8        1.06        1.40      0.28 o
   4   0   8        9.89        5.90      0.43 o
   5   0   8      130.93      118.09      1.68 o
   6   0   8        2.97        2.14      0.32 o
   7   0   8       14.70       13.74      0.60 o
   8   0   8        2.08        2.94      0.42 o
   9   0   8       28.41       29.98      1.41 o
  10   0   8        5.14        4.79      0.78 o
  11   0   8        9.00        8.46      0.96 o
  12   0   8       26.25       31.91      1.60 o
  13   0   8       32.68       32.83      1.65 o
   1   1   8      117.67      107.37      1.13 o
   2   1   8        5.43        6.04      0.31 o
   3   1   8      322.74      291.30      2.21 o
   4   1   8       47.17       46.39      0.71 o
   5   1   8       17.53       15.65      0.44 o
   6   1   8        3.17        4.01      0.27 o
   7   1   8        8.72        9.84      0.45 o
   8   1   8        3.45        5.69      0.38 o
   9   1   8       16.30       17.31      0.58 o
  10   1   8       51.77       50.88      1.11 o
  11   1   8        4.36        5.51      0.55 o
  12   1   8        0.79        0.67      0.39 o
  13   1   8        1.86        1.85      0.46 o
   0   2   8        0.51        1.03      0.28 o
   1   2   8       14.53       12.03      0.40 o
   2   2   8       15.26       14.74      0.45 o
   3   2   8        0.30        0.75      0.20 o
   4   2   8       10.65        8.85      0.37 o
   5   2   8       97.86       92.93      1.23 o
   6   2   8        2.56        2.44      0.31 o
   7   2   8       11.58       12.12      0.50 o
   8   2   8        1.32        1.50      0.27 o
   9   2   8       19.34       20.78      0.81 o
  10   2   8        2.87        2.59      0.32 o
  11   2   8        5.28        5.09      0.43 o
  12   2   8       20.91       27.37      1.18 o
   1   3   8       73.64       71.55      1.09 o
   2   3   8        1.99        3.35      0.30 o
   3   3   8      194.49      188.53      1.89 o
   4   3   8       37.58       40.23      0.80 o
   5   3   8       10.15       10.97      0.49 o
   6   3   8        0.72        0.87      0.30 o
   7   3   8        8.30        8.32      0.45 o
   8   3   8        1.29        2.37      0.32 o
   9   3   8        6.91        7.54      0.49 o
  10   3   8       28.40       31.17      0.82 o
  11   3   8        3.15        4.40      0.43 o
   0   4   8        0.31        0.22      0.36 o
   1   4   8        9.09        9.27      0.47 o
   2   4   8       12.80       13.28      0.54 o
   3   4   8        0.01        0.59      0.28 o
   4   4   8        8.31        9.27      0.48 o
   5   4   8       44.40       46.01      0.89 o
   6   4   8        1.56        2.53      0.33 o
   7   4   8        5.09        6.01      0.43 o
   8   4   8        0.60        0.97      0.31 o
   1   5   8       28.77       29.11      1.02 o
   2   5   8        0.47        1.48      0.36 o
   1   0   9        0.00        0.00      0.24 o
   2   0   9       11.45       11.91      0.79 o
   3   0   9        5.06        7.14      0.50 o
   4   0   9        3.51        4.60      0.43 o
   5   0   9        0.87        0.00      0.24 o
   6   0   9       48.34       44.49      1.05 o
   7   0   9        0.48        0.53      0.30 o
   8   0   9       33.51       37.27      1.59 o
   9   0   9       11.47       17.86      1.28 o
  10   0   9        7.00        8.76      1.42 o
   0   1   9       13.56       11.47      0.61 o
   1   1   9        2.11        2.46      0.25 o
   2   1   9        4.88        4.56      0.31 o
   3   1   9       10.39        9.56      0.40 o
   4   1   9       24.74       19.46      0.53 o
   5   1   9        0.14        0.10      0.19 o
   6   1   9       13.25       14.57      0.57 o
   7   1   9       12.22       13.91      0.57 o
   8   1   9        3.06        3.17      0.34 o
   9   1   9        1.56        2.01      0.38 o
   1   2   9        0.09        0.09      0.19 o
   2   2   9        8.89        8.74      0.40 o
   3   2   9        3.47        5.10      0.33 o
   4   2   9        2.93        3.21      0.35 o
   5   2   9        1.26        0.50      0.24 o
   6   2   9       37.92       35.74      0.83 o
   7   2   9        0.38        0.03      0.27 o
   8   2   9       26.49       31.79      1.03 o
   0   3   9        5.09        3.69      0.46 o
   1   3   9        1.02        1.40      0.25 o
   2   3   9        2.49        1.78      0.34 o
   3   3   9        7.36        7.93      0.48 o
   4   3   9       14.12       12.56      0.65 o
   5   3   9        0.28        0.14      0.25 o
   6   3   9        6.90        8.25      0.53 o
   0   0  10       18.84       20.24      1.41 o
   1   0  10       15.22       19.27      0.91 o
   2   0  10       36.97       42.32      1.17 o
   3   0  10        4.97        4.14      0.54 o
   4   0  10        6.93        5.77      0.59 o
   1   1  10        6.19        6.77      0.46 o
   2   1  10        1.61        1.68      0.30 o
   3   1  10        0.92        2.13      0.42 o
 
